# Supplementary material for: Aroma Characteristics and Volatile Compound Transfer in Jasmine Tea During Scenting
Source: Foods. 2026 Apr 17;15(8):1403. doi: 10.3390/foods15081403 (PMC13116298; doi:10.3390/foods15081403)
Supplement: Supplementary file 1 [file foods-15-01403-s001.zip]

Archive with 1 entries (1 files):
- foods-4253185-supplementary.xlsx
