# Supplementary material for: Aroma Characteristics and Volatile Compound Transfer in Jasmine Tea During Scenting
Source: Foods. 2026 Apr 17;15(8):1403. doi: 10.3390/foods15081403 (PMC13116298; doi:10.3390/foods15081403)
Supplement: Supplementary file 1 [file foods-15-01403-s001.zip › foods-4253185-supplementary.xlsx]

## Sheet: Table S1
Table S1: Summary of Changes in Different Aroma Component Concentrations During Jasmine Tea Scenting Process
N0.	Compounds	Class	CAS	RI	NIST RI	Identification	Odor	Threshold	Relative content(ug/g)
									FJ	BT	JT	DF
1	Butanoic acid, 3-methyl-, 2-phenylethyl ester	Ester	140-26-1	1479	1491	MS,RI	floral, fruity	1e-05	0.69±0.05	0.02±0	0.04±0	0.65±0.02
2	2,4-Undecadienal	Aldehyde	13162-46-4	1427	1435	MS,RI	green	1e-05	0.47±0.03	ND	0.03±0	0.41±0.02
3	Methyl anthranilate	Ester	134-20-3	1337	1349	MS,RI	fruity, grape	0.003	99.45±5.13	ND	25.75±0.57	42.23±2.2
4	Linalool	Terpenoids	78-70-6	1093	1101	MS,RI	floral, green	0.006	77.87±3.45	0.75±0.1	10.2±0.17	4.75±0.14
5	Ethyl 3-cyclohexenecarboxylate	Ester	15111-56-5	1136	1136	MS,RI	-	3e-06	0.03±0	ND	0.05±0	0.01±0
6	Germacrene D	Terpenoids	23986-74-5	1474	1481	MS,RI	woody	0.0012	9.45±0.48	0.08±0.01	1.34±0.04	7.2±0.19
7	2,4-Nonadienal	Aldehyde	6750-03-4	1202	1214	MS,RI	fatty, green	5e-05	0.23±0.01	0±0	0.06±0	0.37±0.01
8	2,6-Nonadienal, (E,E)-	Aldehyde	17587-33-6	1146	1153	MS,RI	fresh	0.0005	1.16±0.04	ND	ND	0.47±0.01
9	2-Hexenal, (E)-	Aldehyde	6728-26-3	853	853	MS,RI	green, grassy	0.0031	7.04±0.07	9.2±0.34	9.21±0.31	6.35±0.09
10	2-Cyclohexen-1-ol, 2-methyl-5-(1-methylethenyl)-, acetate	Terpenoids	97-42-7	1346	1336	MS,RI	green	0.0015	3.24±0.17	0.35±0.12	1.01±0.02	2.73±0.17
11	Benzyl alcohol	Alcohol	100-51-6	1028	1035	MS,RI	floral, rose	0.1	194.63±12.65	0.75±0.31	131.77±3.22	63.62±4.06
12	Damascone, .beta.-	Terpenoids	23726-91-2	1418	1413	MS,RI	fruity, floral	2e-06	1.94±0.08	0.03±0	0.09±0	2.39±0.07
13	3(2H)-Furanone, dihydro-2-methyl-	Ketone	3188-00-9	804	810	MS,RI	sweet	5e-06	2.06±0.1	3.03±0.22	2.85±0.09	2.27±0.06
14	Eugenol	Phenol	97-53-0	1352	1362	MS,RI	floral	0.0025	4.47±0.26	ND	0.74±0.02	1.28±0.07
15	2-Nonenal	Aldehyde	2463-53-8	1155	1161	MS,RI	fatty, green	0.0001	0.09±0.05	0.07±0.01	0.07±0.01	0.05±0
16	2,4-Undecadienal, (E,E)-	Aldehyde	30361-29-6	1418	1430	MS,RI	baked	0.001	1.17±0.05	0.01±0	0.06±0	1.42±0.04
17	Cyclohexanone, 2,2,6-trimethyl-	Ketone	2408-37-9	1028	1036	MS,RI	pungent	0.0001	0.13±0.05	0.1±0	ND	0.06±0.05
18	3-Hexen-1-ol, benzoate, (Z)-	Ester	25152-85-6	1567	1570	MS,RI	fresh, green	0.5	416.9±26.12	ND	115.63±2.7	327.37±11.53
19	3-Hexen-1-ol, acetate, (Z)-	Ester	3681-71-8	1001	1007	MS,RI	fresh, green	0.031	27.84±2.07	0.01±0	0.02±0	0.45±0.03
20	3,5-Octadien-2-one, (E,E)-	Ketone	30086-02-3	1065	1073	MS,RI	fruity, green	0.0005	0.36±0.01	0.02±0	0.04±0	4.02±0.11
21	Carotol	Terpenoids	465-28-1	1582	1594	MS,RI	pleasent, mild	0.008	3.47±1.58	ND	0.03±0	0.13±0.03
22	3-Octanone	Ketone	106-68-3	979	986	MS,RI	fresh, herbal	0.0013	0.81±0	ND	ND	1.05±0.03
23	.alpha.-Farnesene	Terpenoids	502-61-4	1504	1508	MS,RI	citrus, herbal	0.087	48.53±1.54	ND	5.83±0.22	37.76±1.29
24	Cyclohexaneacetic acid, ethyl ester	Ester	5452-75-5	1213	1230	MS,RI	-	2e-05	0.01±0	0.02±0	0.03±0	0.01±0
25	Benzene, (2-methylpropyl)-	Aromatics	538-93-2	997	997	MS,RI	-	0.0008	0.38±0	0.04±0	0.07±0	0.02±0
26	2-Hexenal	Aldehyde	505-57-7	853	851	MS,RI	sweet	0.017	7.03±0.07	9.09±0.33	9.13±0.31	6.31±0.09
27	5,9-Undecadien-2-one, 6,10-dimethyl-, (E)-	Ketone	3796-70-1	1447	1453	MS,RI	fresh, green	0.01	3.87±0.24	0.05±0.01	0.31±0.01	4.35±0.16
28	Acetic acid, phenylmethyl ester	Ester	140-11-4	1158	1167	MS,RI	sweet, floral	0.364	122.77±2.99	0.12±0.08	1.01±0.02	1±0.05
29	(Z)-Ethyl 2-methylbut-2-enoate	Ester	16509-44-7	892	899	MS,RI	-	6e-05	0.02±0	ND	0.01±0	0.15±0.05
30	Methyl salicylate	Ester	119-36-8	1189	1192	MS,RI	caramel	0.04	12.4±0.3	0.15±0.02	1.28±0.02	0.18±0
31	Benzoic acid, 2-hydroxy-, ethyl ester	Ester	118-61-6	1265	1276	MS,RI	caramel	0.084	26.23±1.17	ND	8.01±0.13	2.05±0.04
32	Butanoic acid, 3-methyl-, phenylmethyl ester	Ester	103-38-8	1388	1396	MS,RI	sweet, fruity	0.01	2.51±0.12	0.02±0	0.18±0.01	2.15±0.07
33	1-Octen-3-yl-acetate	Ester	2442-10-6	1097	1111	MS,RI	fresh, green	0.09	23.36±1.35	0.62±0.03	0.24±0.01	0.43±0.03
34	Limonene	Terpenoids	138-86-3	1021	1030	MS,RI	citrus, herbal	0.01	2.35±0.06	0.37±0.01	0.64±0.01	0.23±0
35	3-Hexen-1-ol, (Z)-	Alcohol	928-96-1	845	856	MS,RI	fresh, green	0.05	10.12±0.28	ND	ND	0.21±0.02
36	1,6,10-Dodecatrien-3-ol, 3,7,11-trimethyl-	Terpenoids	7212-44-4	1527	1537	MS,RI	floral, green	0.01	2.01±0.1	ND	0.04±0.01	3.36±0.12
37	Benzoic acid, 2-hydroxy-, butyl ester	Ester	2052-14-4	1473	1469	MS,RI	harsh	0.005	0.94±0.05	ND	0.13±0	1.26±0.04
38	Benzeneacetaldehyde	Aldehyde	122-78-1	1041	1046	MS,RI	floral, honey	0.0063	1.27±0.08	0.09±0.01	0.21±0.01	0.13±0.01
39	2-Cyclopenten-1-one, 3-methyl-2-(2-pentenyl)-, (Z)-	Ketone	488-10-8	1388	1395	MS,RI	woody, herbal	0.00026	0.04±0	ND	0±0	0.04±0
40	2-Butanone, 4-(2,6,6-trimethyl-2-cyclohexen-1-yl)-	Ketone	31499-72-6	1418	1406	MS,RI	woody, floral	0.0017	0.25±0.01	ND	0.01±0	0.32±0.01
41	2(3H)-Furanone, dihydro-5-(2-octenyl)-, (Z)-	Ester	18679-18-0	1653	1662	MS,RI	sweet, fatty	0.0054	0.78±0.05	0.01±0	0.17±0.01	0.88±0.08
42	1,3-Cyclohexadiene-1-carboxaldehyde, 2,6,6-trimethyl-	Terpenoids	116-26-7	1202	1206	MS,RI	fresh,herbal	0.003	0.45±0.02	0±0	0.12±0	0.72±0.03
43	.beta.-Ocimene	Terpenoids	13877-91-3	1041	1037	MS,RI	apple,fruity	0.034	4.96±0.2	0.34±0.01	0.8±0.02	0.32±0.01
44	Benzaldehyde, 3,5-dimethyl-	Aldehyde	5779-95-3	1165	1169	MS,RI	-	0.2	26.14±0.3	ND	0.18±0	ND
45	Pentanoic acid, 3-methylbutyl ester	Ester	2050-09-1	1100	1108	MS,RI	fruity	0.1	13.39±0.58	0.07±0.01	0.04±0	0.05±0
46	Butanoic acid, 3-methyl-, ethyl ester	Ester	108-64-5	853	855	MS,RI	strawberry,candy	0.0001	0.01±0	0.02±0	0.02±0	0.01±0
47	2(3H)-Furanone, 5-hexyldihydro-	Ester	706-14-9	1471	1474	MS,RI	fresh	0.0011	0.13±0.01	0.01±0	0.03±0	0.08±0
48	2-Nonenal, (Z)-	Aldehyde	60784-31-8	1145	1148	MS,RI	orris, fatty	0.0045	0.54±0.02	ND	ND	0.14±0.01
49	cis-3-Hexenyl isovalerate	Ester	35154-45-1	1228	1238	MS,RI	fresh, green	0.02	2.38±0.07	0.02±0	0.08±0	0.14±0.01
50	2-Propenoic acid, 3-phenyl-, ethyl ester, (E)-	Ester	4192-77-2	1452	1463	MS,RI	floral	0.0007	0.07±0	ND	0.01±0	0.08±0
51	.alpha. Isomethyl ionone	Terpenoids	127-51-5	1473	1480	MS,RI	floral, fruity	0.01	0.93±0.06	ND	0.12±0	1.22±0.04
52	5-Octen-1-ol, (Z)-	Alcohol	64275-73-6	1071	1074	MS,RI	green, melon	0.002	0.13±0.05	ND	0.08±0.03	0.21±0.02
53	2-Pentanol, acetate	Ester	626-38-0	843	849	MS,RI	herbal, weedy	0.015	1.27±0.04	ND	ND	0.24±0.01
54	1,3,6,10-Dodecatetraene, 3,7,11-trimethyl-, (Z,E)-	Terpenoids	26560-14-5	1479	1491	MS,RI	-	0.087	6.57±0.37	0.25±0	0.43±0.01	6.32±0.21
55	.alpha.-Ionone	Terpenoids	127-41-3	1418	1435	MS,RI	sweet, woody	0.00378	0.26±0.01	0±0	0.01±0	0.32±0.01
56	3-Decanone	Ketone	928-80-3	1178	1187	MS,RI	banana,sweet	0.025	1.76±0.05	ND	0.02±0	0.02±0
57	5-Hepten-2-one, 6-methyl-	Ketone	110-93-0	980	988	MS,RI	herbal,green	0.05	3.49±0.09	0.1±0	0.33±0	3.36±0.1
58	Geraniol	Terpenoids	106-24-1	1247	1256	MS,RI	sweet,floral	0.0066	0.45±0.02	0.03±0	0.09±0	0.12±0.01
59	Benzeneacetaldehyde, .alpha.-methyl-	Aldehyde	93-53-8	1089	1094	MS,RI	fresh,green	0.3	11.81±1.01	ND	ND	0.13±0.01
60	Furaneol	Ketone	3658-77-3	1065	1070	MS,RI	sweet,candy	0.001	0.05±0.01	ND	ND	0.02±0.02
61	Benzaldehyde	Aldehyde	100-52-7	953	962	MS,RI	sweet	0.35	13.44±0.14	0.64±0.07	4.32±0.11	10.69±0.2
62	2-Propenoic acid, 3-phenyl-, methyl ester	Ester	103-26-4	1380	1389	MS,RI	sweet	0.011	0.34±0.06	ND	ND	ND
63	Indole, 3-methyl-	Heterocyclic compound	83-34-1	1383	1392	MS,RI	animalic	0.00041	0.01±0	ND	0.01±0.01	0.02±0
64	2(5H)-Furanone, 5-ethyl-	Ketone	2407-43-4	952	966	MS,RI	spice	0.0097	0.31±0.01	0.11±0.01	0.15±0	0.41±0.02
65	Hexanoic acid, 2-phenylethyl ester	Ester	6290-37-5	1639	1650	MS,RI	sweet,honey	0.005	0.13±0.01	0±0	0.03±0	0.11±0.01
66	1,6,10-Dodecatrien-3-ol, 3,7,11-trimethyl-, (E)-	Terpenoids	40716-66-3	1559	1568	MS,RI	floral,green	0.25	6.13±0.96	0.02±0	0.52±0.03	4.64±0.25
67	1-Octen-3-yl-n-propionate	Ester	63156-02-5	1179	1181	MS,RI	-	0.022	0.63±0.02	ND	0.01±0	0.01±0
68	p-Cymene	Terpenoids	99-87-6	1018	1026	MS,RI	gasoline	0.0114	0.32±0	0.1±0	0.12±0.01	0.09±0.01
69	Cyclohexene, 1-methyl-4-(1-methylethylidene)-	Terpenoids	586-62-9	1082	1091	MS,RI	pine	0.2	4.75±0.09	0.17±0.01	0.67±0.01	0.69±0.01
70	2-Propenal, 3-phenyl-	Aldehyde	104-55-2	1267	1274	MS,RI	sweet	0.024	0.5±0.05	ND	ND	0.28±0.02
71	.alpha.-Phellandrene	Terpenoids	99-83-2	997	1005	MS,RI	citrus,herbal	0.04	0.88±0.02	0.08±0.01	0.16±0.01	0.04±0
72	Copaene	Terpenoids	3856-25-5	1369	1376	MS,RI	woody	0.006	0.13±0	0.01±0	0.01±0	0.12±0.01
73	Cyclohexanol, 5-methyl-2-(1-methylethyl)-, (1.alpha.,2.beta.,5.beta.)-	Terpenoids	3623-52-7	1180	1188	MS,RI	-	0.6	13.35±0.43	0.01±0	0.14±0	0.73±0.05
74	cis-3-Hexenyl salicylate	Ester	65405-77-8	1665	1670	MS,RI	floral,green	0.115	1.83±0.23	ND	0.1±0.01	1.37±0.12
75	4-Hexen-1-ol, acetate	Ester	72237-36-6	1021	1020	MS,RI	-	0.1	1.73±0.07	0.23±0	0.43±0.01	0.18±0
76	Geranyl acetate	Terpenoids	105-87-3	1373	1384	MS,RI	lemon	0.1	1.36±0.3	0.03±0	0.15±0	1.26±0.04
77	Geranyl propionate	Ester	105-90-8	1473	1475	MS,RI	floral,fresh	0.01	0.18±0.01	0±0	0.02±0	0.16±0.02
78	Diallyl sulfide	Sulfur compounds	592-88-1	853	860	MS,RI	sulfury,onion	0.1	1.35±0	1.73±0.07	1.72±0.09	1.21±0.02
79	2(4H)-Benzofuranone, 5,6,7,7a-tetrahydro-4,4,7a-trimethyl-, (R)-	Ester	17092-92-1	1523	1532	MS,RI	musky	0.0021	0.03±0	0.13±0.11	ND	0.05±0
80	5-Heptenal, 2,6-dimethyl-	Aldehyde	106-72-9	1047	1055	MS,RI	fresh,green	0.016	0.17±0.02	ND	0.02±0	0.49±0.05
81	2-Hexanone, 3-methyl-	Ketone	2550-21-2	845	844	MS,RI	-	0.041	0.47±0.02	ND	0.01±0	ND
82	trans-Isoeugenol	Phenol	5932-68-3	1449	1453	MS,RI	floral	0.006	0.06±0.01	ND	0.02±0	0.05±0.01
83	3-Octanol	Alcohol	589-98-0	981	993	MS,RI	earthy,herbal	0.078	0.84±0.02	0.02±0	0.07±0.01	1.06±0.02
84	Humulene	Terpenoids	6753-98-6	1461	1467	MS,RI	woody	0.16	1.47±0.11	0.01±0	0.08±0	0.8±0.03
85	Citronellol	Terpenoids	106-22-9	1222	1228	MS,RI	floral,rose	0.04	0.41±0.02	0.03±0	0.09±0	0.07±0.01
86	Hexanoic acid, 2-methylbutyl ester	Ester	2601-13-0	1236	1247	MS,RI	ethereal	0.032	0.28±0.01	0.16±0.01	0.16±0	0.17±0
87	Tridecanal	Aldehyde	10486-19-8	1513	1513	MS,RI	fresh,clean	0.07	0.52±0.05	0±0	0.05±0.01	0.47±0.02
88	2,6-Octadien-1-ol, 3,7-dimethyl-, (Z)-	Terpenoids	106-25-2	1236	1230	MS,RI	lemon,fresh	0.049	0.37±0	0.18±0.01	0.2±0	0.18±0
89	Neral	Terpenoids	106-26-3	1236	1240	MS,RI	sweet	1	6.95±0.14	3.65±0.23	3.7±0.12	3.52±0.02
90	.beta.-Pinene	Terpenoids	127-91-3	979	980	MS,RI	dry,woody	0.14	0.96±0.02	0.02±0	0.06±0	1.22±0.04
91	Benzoic acid, ethyl ester	Ester	93-89-0	1166	1172	MS,RI	fruity,dry	1.43	9.31±0.1	0.01±0.01	0.09±0.01	0.18±0.01
92	1-Cyclohexene-1-carboxaldehyde, 4-(1-methylethenyl)-, (S)-	Aldehyde	18031-40-8	1236	1243	MS,RI	fresh,green	0.03	0.18±0	0.09±0.01	0.1±0	0.1±0
93	3-Ethylanisole	Ether	10568-38-4	1109	1124	MS,RI	-	0.02	0.12±0.01	0.03±0	0.03±0.01	0.05±0
94	10-Undecenal	Aldehyde	112-45-8	1286	1297	MS,RI	waxy	0.0035	0.02±0	0.02±0	0.01±0	0.04±0.01
95	Decanoic acid, methyl ester	Ester	110-42-9	1317	1326	MS,RI	fruity,floral	0.0043	0.03±0	0.08±0	0.05±0	0.04±0
96	2,4,6-Octatriene, 2,6-dimethyl-	Terpenoids	673-84-7	1122	1131	MS,RI	sweet, floral	0.034	0.19±0.01	0.02±0	0.04±0	0.02±0
97	2-Decenal, (E)-	Aldehyde	3913-81-3	1255	1263	MS,RI	waxy,fatty	0.005	0.02±0	0±0	ND	0.05±0
98	4-Oxodecanal	Aldehyde	43160-78-7	1327	1333	MS,RI	fatty	0.012	0.07±0.01	0.26±0.01	0.17±0	0.14±0
99	Propanoic acid, pentyl ester	Ester	624-54-4	967	969	MS,RI	sweet,fruity	0.085	0.36±0.04	0.08±0.01	0.17±0.01	0.51±0.04
100	Pentanoic acid, 4-methyl-	Acid	646-07-1	952	959	MS,RI	pungent,cheese	0.144	0.68±0.01	0.04±0	0.21±0.01	0.55±0
101	Farnesene epoxide, E-	Terpenoids	83637-40-5	1613	1624	MS,RI	-	0.41	1.64±0.13	ND	0.16±0.01	1.78±0.08
102	Butanoic acid, 2-methylpropyl ester	Ester	539-90-2	953	954	MS,RI	sweet,fruity	0.0094	0.04±0	0±0	0.01±0	0.03±0
103	2(3H)-Furanone, 5-butyldihydro-4-methyl-, cis-	Ketone	55013-32-6	1327	1337	MS,RI	sweet	0.035	0.14±0.01	0.08±0	0.05±0	0.04±0
104	Citral	Terpenoids	5392-40-5	1264	1273	MS,RI	lemon,sweet	0.1	0.41±0.02	0.03±0.01	0.08±0	0.78±0.01
105	trans-Linalool oxide (furanoid)	Heterocyclic compound	34995-77-2	1066	1075	MS,RI	flowery	0.19	0.73±0.02	0.13±0	0.17±0	0.57±0.02
106	Phenylethyl Alcohol	Alcohol	60-12-8	1108	1116	MS,RI	fruity,rose	0.14	0.46±0.07	1.37±0.04	1.54±0.04	0.31±0.05
107	Decanoic acid, ethyl ester	Ester	110-38-3	1387	1396	MS,RI	sweet,fruity	0.005	0.02±0	ND	0±0	0.02±0
108	Octanoic acid, hexyl ester	Ester	1117-55-1	1581	1581	MS,RI	fruity,green	0.07	0.23±0.03	ND	0.02±0	0.43±0.03
109	Fenchol	Terpenoids	1632-73-1	1107	1118	MS,RI	camphor	0.05	0.19±0.01	0.07±0	0.09±0	0.22±0.01
110	2-Propenoic acid, 3-phenyl-, ethyl ester	Ester	103-36-6	1460	1471	MS,RI	sweet	0.165	0.53±0.04	ND	0.03±0	0.24±0.02
111	Hexanoic acid, 3,7-dimethyl-2,6-octadienyl ester, (E)-	Ester	10032-02-7	1748	1755	MS,RI	rose	0.15	0.38±0.11	0.02±0	ND	0.21±0.05
112	2H-Pyran-2-one, tetrahydro-6-pentyl-	Ester	705-86-2	1488	1502	MS,RI	creamy	0.066	0.2±0.02	0.16±0.01	0.1±0	0.15±0.02
113	Acetic acid, 2-phenylethyl ester	Ester	103-45-7	1252	1260	MS,RI	rose,honey	0.24959	0.78±0.02	0.02±0	0.03±0	0.02±0
114	3-Hexenoic acid, ethyl ester, (E)-	Ester	26553-46-8	999	1006	MS,RI	sweet,green	0.25	0.86±0.06	ND	ND	ND
115	(E)-.beta.-Farnesene	Terpenoids	18794-84-8	1447	1457	MS,RI	woody,herbal	0.087	0.27±0.03	0.01±0	0.03±0	0.32±0.01
116	2-Heptenal, (E)-	Aldehyde	18829-55-5	951	958	MS,RI	pungent,green	0.013	0.04±0	0.01±0	0.01±0	0.18±0.01
117	(-)-Carvone	Terpenoids	6485-40-1	1236	1250	MS,RI	sweet,spearmint	0.085	0.22±0	0.11±0.01	0.12±0	0.11±0
118	cis-.beta.-Farnesene	Terpenoids	28973-97-9	1438	1444	MS,RI	citrus,green	0.087	0.21±0.01	ND	0.02±0	0.17±0.01
119	Furyl hydroxymethyl ketone	Ketone	17678-19-2	1082	1087	MS,RI	-	1	2.42±0.07	0.09±0.01	0.34±0.01	0.37±0.01
120	2-Methoxy-4-vinylphenol	Phenol	7786-61-0	1310	1316	MS,RI	spicy,raisin	0.003	0.01±0	0.01±0	0.01±0	0.02±0
121	Hexanoic acid, 3-hexenyl ester, (Z)-	Ester	31501-11-8	1373	1380	MS,RI	fruity,green	0.781	2.02±0.33	0.04±0.01	0.05±0	0.49±0.02
122	3-Pentanol, 2-methyl-	Alcohol	565-67-3	763	775	MS,RI	-	0.42	0.96±0.01	0.98±0.05	1±0.04	1±0.03
123	3-Undecanone	Ketone	2216-87-7	1280	1283	MS,RI	-	0.0083	0.02±0	0.01±0	0.01±0	0.01±0
124	Acetic acid, cinnamyl ester	Ester	103-54-8	1438	1446	MS,RI	sweet,floral	0.15	0.28±0.04	ND	0±0	0.02±0
125	5-Undecanone	Ketone	33083-83-9	1253	1259	MS,RI	-	0.041	0.12±0.03	0.12±0.01	0.1±0.07	0.1±0
126	1-Undecanol	Alcohol	112-42-5	1368	1371	MS,RI	fresh,waxy	0.05	0.1±0	0.03±0	0.02±0	0.03±0
127	1-Butanol, 2-methyl-, propanoate	Ester	2438-20-2	967	970	MS,RI	-	0.028	0.04±0.01	0.01±0	0.02±0	0.08±0.01
128	Propanoic acid, 2-methyl-, 2-methylbutyl ester	Ester	2445-69-4	1015	1016	MS,RI	fruity,ethereal	0.014	0.02±0	0.06±0	0.06±0	0.13±0.01
129	.beta.-Phenylethyl butyrate	Ester	103-52-6	1438	1444	MS,RI	musty,sweet	0.376	0.49±0.03	ND	0.03±0	0.32±0.01
130	Benzenemethanethiol	Alcohol	100-53-8	1082	1092	MS,RI	sharp,alliaceous	3.5e-06	0.24±0.01	0.03±0	0.04±0	0.06±0
131	Hotrienol	Alcohol	20053-88-7	1097	1106	MS,RI	hyacinth	0.11	ND	1.66±0.06	0.52±0	0.98±0.06
132	(+)-3-Carene	Terpenoids	498-15-7	1003	1010	MS,RI	sweet	0.044	0.01±0	ND	ND	0.66±0.06
133	4-Decenal, (E)-	Aldehyde	65405-70-1	1191	1198	MS,RI	fresh,aldehydic	0.025	ND	0.02±0	0.02±0	0.04±0
134	cis-Muurola-4(15),5-diene	Terpenoids	157477-72-0	1461	1463	MS,RI	-	-	25.43±2.12	0.03±0.01	1.33±0.05	12.66±0.65
135	1,3-Cyclohexadiene, 5-(1,5-dimethyl-4-hexenyl)-2-methyl-, [S-(R*,S*)]-	Terpenoids	495-60-3	1488	1495	MS,RI	spice,fresh	-	7.46±0.08	ND	0.75±0.02	6.52±0.2
136	Butanoic acid, 3-methyl-, 1-ethenyl-1,5-dimethyl-4-hexenyl ester	Ester	1118-27-0	1452	1464	MS,RI	citrus,bergamot	-	10.2±0.43	0.05±0	0.56±0.02	9.6±0.32
137	.beta.-Guaiene	Terpenoids	88-84-6	1479	1490	MS,RI	sweet,woody	-	10.19±0.55	0.27±0.01	0.5±0.01	9.68±0.3
138	.alpha.-Muurolene	Terpenoids	10208-80-7	1491	1499	MS,RI	woody	-	13.07±0.71	0.3±0.02	1.61±0.06	8.22±0.38
139	3-Methoxycinnamaldehyde	Aldehyde	56578-36-0	1444	1451	MS,RI	-	-	13.66±1.11	ND	0.59±0.02	6.1±0.32
140	Naphthalene, decahydro-4a-methyl-1-methylene-7-(1-methylethenyl)-, [4aR-(4a.alpha.,7.alpha.,8a.beta.)]-	Terpenoids	17066-67-0	1480	1486	MS,RI	herbal	-	6.92±0.37	0.02±0	0.14±0.01	6.51±0.22
141	(1S,4S,4aS)-1-Isopropyl-4,7-dimethyl-1,2,3,4,4a,5-hexahydronaphthalene	Terpenoids	267665-20-3	1449	1458	MS,RI	-	-	6.46±0.49	0.22±0.03	0.97±0.04	4.88±0.24
142	2-Cyclohexen-1-one, 3-methyl-	Ketone	1193-18-6	1055	1061	MS,RI	nutty,caramel	-	5.31±0.16	4.89±0.34	3.92±0.14	4.21±0.07
143	.tau.-Muurolol	Terpenoids	19912-62-0	1640	1642	MS,RI	herbal	-	4.27±0.29	0.06±0.02	0.93±0.05	3.39±0.24
144	Neryl butyrate	Ester	999-40-6	1513	1517	MS,RI	green,waxy	-	5.34±0.3	0.02±0	0.55±0.02	4.69±0.2
145	2-Cyclohexen-1-one, 4-(1-methylethyl)-	Ketone	500-02-7	1187	1184	MS,RI	spice	-	4.49±0.12	4.64±0.25	4.44±0.17	2.89±0.02
146	cis-3-Hexenylpyruvate	Ester	68133-76-6	1179	1181	MS,RI	green	-	19.58±0.62	0.01±0	0.21±0	0.17±0
147	Butanoic acid, 3-hexenyl ester, (E)-	Ester	53398-84-8	1179	1185	MS,RI	-	-	19.26±0.61	0.01±0.01	0.21±0	0.18±0
148	Benzenemethanol, 4-methyl-.alpha.-(1-methyl-2-propenyl)-, (R*,R*)-	Alcohol	83173-76-6	1388	1396	MS,RI	-	-	4.27±0.19	0.02±0	0.2±0.01	4.22±0.13
149	7-epi-a-Eudesmol	Terpenoids	123123-38-6	1653	1658	MS,RI	sweet,woody	-	3.42±0.19	0.03±0.01	0.67±0.03	3.9±0.36
150	Spiro[5.5]undec-2-ene, 3,7,7-trimethyl-11-methylene-, (-)-	Terpenoids	18431-82-8	1472	1476	MS,RI	-	-	2.91±0.14	0.1±0.01	0.41±0.01	3.93±0.14
151	Hexanoic acid, 3-hexenyl ester	Ester	84434-19-5	1378	1386	MS,RI	-	-	16.68±0.74	ND	0.12±0	0.58±0.02
152	Acetic acid, phenyl-, isopentyl ester	Ester	102-19-2	1487	1497	MS,RI	sweet,honey	-	2.35±0.14	ND	0.26±0.01	3.14±0.06
153	1H-Cyclopropa[a]naphthalene, 1a,2,3,5,6,7,7a,7b-octahydro-1,1,7,7a-tetramethyl-, [1aR-(1a.alpha.,7.alpha.,7a.alpha.,7b.alpha.)]-	Terpenoids	17334-55-3	1427	1432	MS,RI	-	-	4.18±0.2	0.04±0	0.29±0.01	3.59±0.14
154	Cedrene	Terpenoids	11028-42-5	1418	1422	MS,RI	cedarwood,woody	-	3.14±0.11	0.04±0	0.13±0	3.81±0.11
155	Di-epi-.alpha.-cedrene-(I)	Terpenoids	21996-77-0	1373	1382	MS,RI	-	-	3.21±0.22	0.07±0.01	0.41±0.01	3.41±0.12
156	Patchoulene	Terpenoids	1405-16-9	1461	1467	MS,RI	-	-	5.93±0.4	0.01±0	0.32±0.01	2.95±0.15
157	Ethanone, 1-(3,5-dimethylpyrazinyl)-	Ketone	54300-08-2	1165	1174	MS,RI	roasted	-	8.74±0.14	0.01±0	0.07±0	ND
158	1H-3a,7-Methanoazulene, octahydro-3,8,8-trimethyl-6-methylene-, [3R-(3.alpha.,3a.beta.,7.beta.,8a.alpha.)]-	Terpenoids	546-28-1	1418	1421	MS,RI	-	-	2.48±0.08	0.11±0	0.18±0	2.84±0.08
159	1,4-Methano-1H-indene, octahydro-4-methyl-8-methylene-7-(1-methylethyl)-, [1S-(1.alpha.,3a.beta.,4.alpha.,7.alpha.,7a.beta.)]-	Terpenoids	3650-28-0	1387	1396	MS,RI	-	-	2.97±0.13	0.03±0	0.19±0	2.67±0.1
160	2,3-Dimethyl-3-heptene, (Z)-	Hydrocarbons	59643-73-1	845	847	MS,RI	-	-	10.09±0.28	ND	0.32±0.01	0.18±0.01
161	.alpha.-Cadinol	Terpenoids	481-34-5	1645	1653	MS,RI	herbal,woody	-	1.23±0.09	0.01±0	ND	1.83±0.16
162	2,6-Dimethyl-2-trans-6-octadiene	Terpenoids	2609-23-6	984	993	MS,RI	-	-	5.12±0.24	0.43±0.01	0.99±0.02	0.35±0
163	2,6-Octadiene, 2,6-dimethyl-	Terpenoids	2792-39-4	980	978	MS,RI	-	-	1.7±0.03	ND	0.11±0.01	2.22±0.06
164	3,5-Octadien-2-one	Ketone	38284-27-4	1087	1091	MS,RI	fruity,fatty	-	ND	ND	ND	1.91±0.02
165	4-Penten-2-one, 4-methyl-	Ketone	3744-02-3	784	790	MS,RI	pungent,vegetable	-	0.1±0	0.94±0.03	ND	0.04±0
166	2-Nonen-1-ol	Alcohol	22104-79-6	1097	1105	MS,RI	sweet,fatty	-	18.79±1.11	0.18±0.01	0.08±0.01	0.14±0.01
167	Naphthalene, 1,2,3,4,4a,5,6,8a-octahydro-7-methyl-4-methylene-1-(1-methylethyl)-, (1.alpha.,4a.beta.,8a.alpha.)-	Terpenoids	39029-41-9	1513	1513	MS,RI	herbal,woody	-	11.19±0.32	ND	1.14±0.06	9.75±0.35
168	Naphthalene, 1,2,4a,5,6,8a-hexahydro-4,7-dimethyl-1-(1-methylethyl)-,[1R-(1.alpha.,4a.alpha.,8a.alpha.)]-	Terpenoids	17627-24-6	1487	1494	MS,RI	-	-	1.32±0.09	0.01±0	0.2±0.01	2.13±0.1
169	Naphthalene, 1,2,4a,5,8,8a-hexahydro-4,7-dimethyl-1-(1-methylethyl)-, [1S-(1.alpha.,4a.beta.,8a.alpha.)]-	Terpenoids	523-47-7	1512	1518	MS,RI	green,woody	-	9.27±0.33	0.19±0.01	1.34±0.04	8.34±0.35
170	Pyrazine, ethenyl-	Heterocyclic compound	4177-16-6	953	946	MS,RI	green	0.7	11.03±0.17	0.3±0.02	2.5±0.07	8.47±0.09
171	Pyrazine, trimethyl-	Heterocyclic compound	14667-55-1	1001	1004	MS,RI	nut skin	0.29	3.48±0.25	0.01±0	0.02±0	2.44±0.12
172	3-Penten-2-one, 4-methyl-	Ketone	141-79-7	784	798	MS,RI	pungent,vegetable	0.2	0.03±0.01	0.57±0.01	ND	0.01±0.01
173	Cyclopenta[c]pentalen-3(3aH)-one, octahydro-1,2,3a,6-tetramethyl-	Ketone	120052-69-9	1614	1620	MS,RI	-	-	8.85±0.45	0.12±0.01	0.69±0.02	8.41±0.27
174	(1S,5S,6R)-6-Methyl-2-methylene-6-(4-methylpent-3-en-1-yl)bicyclo[3.1.1]heptane	Terpenoids	15438-94-5	1487	1492	MS,RI	-	-	3.44±0.14	0.09±0.01	0.38±0.01	4.09±0.12
175	4,7-Methanoazulene, 1,2,3,4,5,6,7,8-octahydro-1,4,9,9-tetramethyl-, [1S-(1.alpha.,4.alpha.,7.alpha.)]-	Terpenoids	514-51-2	1373	1381	MS,RI	-	-	4.09±0.26	0.08±0.01	0.5±0.01	4.32±0.16
176	(1R,9R,E)-4,11,11-Trimethyl-8-methylenebicyclo[7.2.0]undec-4-ene	Terpenoids	68832-35-9	1461	1466	MS,RI	-	-	5.02±0.46	0.01±0	0.29±0.02	2.76±0.13
177	Pyrazine, 2,5-dimethyl-	Heterocyclic compound	123-32-0	908	909	MS,RI	cocoa,roasted	1.75	ND	0.24±0.01	0.11±0.01	0.02±0
178	Propanoic acid, 2-mercapto-, ethyl ester	Ester	19788-49-9	899	897	MS,RI	green	0.001	ND	0.03±0	0.07±0.01	0.06±0
179	Pyrazine, 2-ethyl-3-methyl-	Heterocyclic compound	15707-23-0	996	1004	MS,RI	raw,bread	0.24	ND	0.08±0.01	0.04±0	0.02±0.01
180	Pinocarvone	Terpenoids	30460-92-5	1158	1164	MS,RI	minty	-	ND	ND	ND	0.01±0
181	Pentanoic acid, propyl ester	Ester	141-06-0	976	978	MS,RI	fruity, pineapple	-	ND	0.03±0.01	0.05±0.01	0.03±0.01
182	2,7-Octadien-4-ol, 2-methyl-6-methylene-, (S)-	Terpenoids	35628-00-3	1141	1147	MS,RI	pine	-	ND	0.02±0	0.02±0	0.05±0
183	2H-Pyran-2-one, tetrahydro-4,6,6-trimethyl-	Ketone	20628-36-8	1129	1135	MS,RI	-	-	ND	0.03±0	0.04±0	0.02±0
184	4-Decenoic acid, methyl ester	Ester	1191-02-2	1306	1312	MS,RI	-	0.2	ND	0.01±0	0.08±0	0.03±0
185	5-Hydroxymethylfurfural	Aldehyde	67-47-0	1231	1232	MS,RI	fatty,buttery	1000	ND	0.01±0	0.01±0	0.01±0
186	6-Methyl-3,5-heptadiene-2-one	Ketone	1604-28-0	1100	1107	MS,RI	-	0.1	ND	ND	0±0	0.04±0
187	5-Methyl-2-phenyl-2-hexenal	Aldehyde	21834-92-4	1485	1493	MS,RI	cocoa	-	ND	ND	ND	0.02±0
188	1H-3a,7-Methanoazulene, 2,3,4,7,8,8a-hexahydro-3,6,8,8-tetramethyl-, [3R-(3.alpha.,3a.beta.,7.beta.,8a.alpha.)]-	Terpenoids	469-61-4	1408	1411	MS,RI	woody,cedary	-	ND	0.02±0	0.02±0	0.24±0
Note: FJ, fresh jasmine flowers; BT, tea base; JT, jasmine tea; DF, dried jasmine flowers. “—” indicates no reported odor threshold; “ND” indicates not detected.

## Sheet: Table S2
Table S2 Relative odor activity values (rOAV) of aroma compounds during the scenting process of jasmine tea
N0.	Compounds	Class	CAS	Odor	Threshold	Relative Odor activity value (rOAV)
						FJ	BT	JT	DF
1	Damascone, .beta.-	Terpenoids	23726-91-2	fruity, floral	2e-06	969888	14662.2	47245.6	1.19456e+06
2	3(2H)-Furanone, dihydro-2-methyl-	Ketone	3188-00-9	sweet	5e-06	412082	606400	570251	454511
3	Butanoic acid, 3-methyl-, 2-phenylethyl ester	Ester	140-26-1	floral, fruity	1e-05	68979.4	1748.79	3816	64973.5
4	2,4-Undecadienal	Aldehyde	13162-46-4	green	1e-05	47485.9	-	3199.87	40822.7
5	Methyl anthranilate	Ester	134-20-3	fruity, grape	0.003	33149.6	-	8584.39	14077
6	Linalool	Terpenoids	78-70-6	floral, green	0.006	12978.6	124.8	1700.14	791.81
7	Ethyl 3-cyclohexenecarboxylate	Ester	15111-56-5	-	3e-06	9259.8	-	17026.2	4699.16
8	Germacrene D	Terpenoids	23986-74-5	woody	0.0012	7872.03	65.87	1117	6002.02
9	2,4-Nonadienal	Aldehyde	6750-03-4	fatty, green	5e-05	4580.04	49.7	1104.49	7308.57
10	2,6-Nonadienal, (E,E)-	Aldehyde	17587-33-6	fresh	0.0005	2320.76	-	-	935.89
11	2-Hexenal, (E)-	Aldehyde	6728-26-3	green, grassy	0.0031	2271.92	2968.13	2971.52	2047.45
12	2-Cyclohexen-1-ol, 2-methyl-5-(1-methylethenyl)-, acetate	Terpenoids	97-42-7	green	0.0015	2159.74	231.24	673.35	1820.08
13	Benzyl alcohol	Alcohol	100-51-6	floral, rose	0.1	1946.27	7.48	1317.7	636.19
14	Eugenol	Phenol	97-53-0	floral	0.0025	1789.28	-	296.35	512.03
15	2-Nonenal	Aldehyde	2463-53-8	fatty, green	0.0001	888.6	666.06	661.63	529.88
16	2,4-Undecadienal, (E,E)-	Aldehyde	30361-29-6	baked	0.001	1172.96	12.48	58	1416.81
17	Cyclohexanone, 2,2,6-trimethyl-	Ketone	2408-37-9	pungent	0.0001	1346.78	995.55	-	593.4
18	3-Hexen-1-ol, benzoate, (Z)-	Ester	25152-85-6	fresh, green	0.5	833.81	-	231.25	654.74
19	3-Hexen-1-ol, acetate, (Z)-	Ester	3681-71-8	fresh, green	0.031	898	0.32	0.67	14.67
20	3,5-Octadien-2-one, (E,E)-	Ketone	30086-02-3	fruity, green	0.0005	727.4	37.12	82.1	8045.06
21	Carotol	Terpenoids	465-28-1	pleasent, mild	0.008	434.04	-	3.85	16.15
22	3-Octanone	Ketone	106-68-3	fresh, herbal	0.0013	620.07	-	-	804.02
23	.alpha.-Farnesene	Terpenoids	502-61-4	citrus, herbal	0.087	557.82	-	67.05	434.05
24	Cyclohexaneacetic acid, ethyl ester	Ester	5452-75-5	-	2e-05	413.15	812.41	1352.28	520.65
25	Benzene, (2-methylpropyl)-	Aromatics	538-93-2	-	0.0008	479.77	50.58	91.21	30.7
26	2-Hexenal	Aldehyde	505-57-7	sweet	0.017	413.48	534.61	536.86	371.42
27	5,9-Undecadien-2-one, 6,10-dimethyl-, (E)-	Ketone	3796-70-1	fresh, green	0.01	387.4	5.12	31.45	435.06
28	Acetic acid, phenylmethyl ester	Ester	140-11-4	sweet, floral	0.364	337.27	0.34	2.79	2.75
29	(Z)-Ethyl 2-methylbut-2-enoate	Ester	16509-44-7	-	6e-05	273.63	-	176.18	2454.06
30	Methyl salicylate	Ester	119-36-8	caramel	0.04	309.97	3.65	32.06	4.41
31	Benzoic acid, 2-hydroxy-, ethyl ester	Ester	118-61-6	caramel	0.084	312.26	-	95.33	24.43
32	Butanoic acid, 3-methyl-, phenylmethyl ester	Ester	103-38-8	sweet, fruity	0.01	251.17	1.88	17.64	214.51
33	1-Octen-3-yl-acetate	Ester	198242	fresh, green	0.09	259.58	6.86	2.64	4.77
34	Limonene	Terpenoids	138-86-3	citrus, herbal	0.01	235.44	37.21	63.91	23.29
35	3-Hexen-1-ol, (Z)-	Alcohol	928-96-1	fresh, green	0.05	202.38	-	-	4.26
36	1,6,10-Dodecatrien-3-ol, 3,7,11-trimethyl-	Terpenoids	7212-44-4	floral, green	0.01	200.82	-	4.36	335.59
37	Benzoic acid, 2-hydroxy-, butyl ester	Ester	2052-14-4	harsh	0.005	187.09	-	26.68	252.41
38	Benzeneacetaldehyde	Aldehyde	122-78-1	floral, honey	0.0063	202.15	13.58	33.89	21.4
39	2-Cyclopenten-1-one, 3-methyl-2-(2-pentenyl)-, (Z)-	Ketone	488-10-8	woody, herbal	0.00026	171.19	-	19.15	171.33
40	2-Butanone, 4-(2,6,6-trimethyl-2-cyclohexen-1-yl)-	Ketone	31499-72-6	woody, floral	0.0017	149.28	-	6.36	185.35
41	2(3H)-Furanone, dihydro-5-(2-octenyl)-, (Z)-	Ester	18679-18-0	sweet, fatty	0.0054	144.8	1.74	31.77	163.36
42	1,3-Cyclohexadiene-1-carboxaldehyde, 2,6,6-trimethyl-	Terpenoids	116-26-7	fresh,herbal	0.003	149.77	1.43	38.54	239.85
43	.beta.-Ocimene	Terpenoids	13877-91-3	apple,fruity	0.034	146	10.06	23.55	9.51
44	Benzaldehyde, 3,5-dimethyl-	Aldehyde	5779-95-3	-	0.2	130.68	-	0.88	-
45	Pentanoic acid, 3-methylbutyl ester	Ester	2050-09-1	fruity	0.1	133.86	0.69	0.45	0.52
46	Butanoic acid, 3-methyl-, ethyl ester	Ester	108-64-5	strawberry,candy	0.0001	124	166.2	159.22	111.01
47	2(3H)-Furanone, 5-hexyldihydro-	Ester	706-14-9	fresh	0.0011	116.25	7.65	24.04	75.74
48	2-Nonenal, (Z)-	Aldehyde	60784-31-8	orris, fatty	0.0045	119.53	-	-	31.5
49	cis-3-Hexenyl isovalerate	Ester	35154-45-1	fresh, green	0.02	119.05	0.78	4.22	6.81
50	2-Propenoic acid, 3-phenyl-, ethyl ester, (E)-	Ester	4192-77-2	floral	0.0007	98.1	-	7.28	119.93
51	.alpha. Isomethyl ionone	Terpenoids	127-51-5	floral, fruity	0.01	93.45	-	11.99	122.1
52	5-Octen-1-ol, (Z)-	Alcohol	64275-73-6	green, melon	0.002	62.84	-	40.14	105.02
53	2-Pentanol, acetate	Ester	626-38-0	herbal, weedy	0.015	84.96	-	-	16.29
54	1,3,6,10-Dodecatetraene, 3,7,11-trimethyl-, (Z,E)-	Terpenoids	26560-14-5	-	0.087	75.51	2.88	4.97	72.67
55	.alpha.-Ionone	Terpenoids	127-41-3	sweet, woody	0.00378	69.38	0.44	2.92	84.98
56	3-Decanone	Ketone	928-80-3	banana,sweet	0.025	70.38	-	0.78	0.86
57	5-Hepten-2-one, 6-methyl-	Ketone	110-93-0	herbal,green	0.05	69.71	1.9	6.61	67.11
58	Geraniol	Terpenoids	106-24-1	sweet,floral	0.0066	67.63	4.51	14.39	17.45
59	Benzeneacetaldehyde, .alpha.-methyl-	Aldehyde	93-53-8	fresh,green	0.3	39.36	-	-	0.44
60	Furaneol	Ketone	3658-77-3	sweet,candy	0.001	51.05	-	-	19.29
61	Benzaldehyde	Aldehyde	100-52-7	sweet	0.35	38.4	1.84	12.33	30.53
62	2-Propenoic acid, 3-phenyl-, methyl ester	Ester	103-26-4	sweet	0.011	30.65	-	-	-
63	Indole, 3-methyl-	Heterocyclic compound	83-34-1	animalic	0.00041	33.59	-	24.27	55.45
64	2(5H)-Furanone, 5-ethyl-	Ketone	2407-43-4	spice	0.0097	32.25	11.6	15.8	41.78
65	Hexanoic acid, 2-phenylethyl ester	Ester	6290-37-5	sweet,honey	0.005	26.38	0.32	5.11	22.75
66	1,6,10-Dodecatrien-3-ol, 3,7,11-trimethyl-, (E)-	Terpenoids	40716-66-3	floral,green	0.25	24.52	0.07	2.09	18.56
67	1-Octen-3-yl-n-propionate	Ester	63156-02-5	-	0.022	28.64	-	0.42	0.25
68	p-Cymene	Terpenoids	99-87-6	gasoline	0.0114	27.95	9.04	10.86	7.68
69	Cyclohexene, 1-methyl-4-(1-methylethylidene)-	Terpenoids	586-62-9	pine	0.2	23.77	0.87	3.34	3.46
70	2-Propenal, 3-phenyl-	Aldehyde	104-55-2	sweet	0.024	21.02	-	-	11.87
71	.alpha.-Phellandrene	Terpenoids	99-83-2	citrus,herbal	0.04	22.09	2.09	4.05	1.1
72	Copaene	Terpenoids	3856-25-5	woody	0.006	21.74	1.05	2.02	19.64
73	Cyclohexanol, 5-methyl-2-(1-methylethyl)-, (1.alpha.,2.beta.,5.beta.)-	Terpenoids	3623-52-7	-	0.6	22.25	0.01	0.24	1.22
74	cis-3-Hexenyl salicylate	Ester	65405-77-8	floral,green	0.115	15.95	-	0.84	11.9
75	4-Hexen-1-ol, acetate	Ester	72237-36-6	-	0.1	17.3	2.34	4.26	1.82
76	Geranyl acetate	Terpenoids	105-87-3	lemon	0.1	13.62	0.26	1.48	12.65
77	Geranyl propionate	Ester	105-90-8	floral,fresh	0.01	18.34	0.16	2.1	16.12
78	Diallyl sulfide	Sulfur compounds	592-88-1	sulfury,onion	0.1	13.54	17.29	17.21	12.14
79	2(4H)-Benzofuranone, 5,6,7,7a-tetrahydro-4,4,7a-trimethyl-, (R)-	Ester	17092-92-1	musky	0.0021	12.76	63.26	-	25.85
80	5-Heptenal, 2,6-dimethyl-	Aldehyde	106-72-9	fresh,green	0.016	10.61	-	1.46	30.57
81	2-Hexanone, 3-methyl-	Ketone	2550-21-2	-	0.041	11.36	-	0.22	-
82	trans-Isoeugenol	Phenol	5932-68-3	floral	0.006	9.2	-	3.77	8.01
83	3-Octanol	Alcohol	589-98-0	earthy,herbal	0.078	10.73	0.26	0.95	13.63
84	Humulene	Terpenoids	6753-98-6	woody	0.16	9.19	0.05	0.52	4.97
85	Citronellol	Terpenoids	106-22-9	floral,rose	0.04	10.33	0.76	2.35	1.76
86	Hexanoic acid, 2-methylbutyl ester	Ester	2601-13-0	ethereal	0.032	8.78	4.87	5.08	5.23
87	Tridecanal	Aldehyde	10486-19-8	fresh,clean	0.07	7.39	0.07	0.76	6.76
88	2,6-Octadien-1-ol, 3,7-dimethyl-, (Z)-	Terpenoids	106-25-2	lemon,fresh	0.049	7.48	3.74	4.08	3.62
89	Neral	Terpenoids	106-26-3	sweet	1	6.95	3.65	3.7	3.52
90	.beta.-Pinene	Terpenoids	127-91-3	dry,woody	0.14	6.85	0.16	0.44	8.7
91	Benzoic acid, ethyl ester	Ester	93-89-0	fruity,dry	1.43	6.51	0.01	0.07	0.13
92	1-Cyclohexene-1-carboxaldehyde, 4-(1-methylethenyl)-, (S)-	Aldehyde	18031-40-8	fresh,green	0.03	6.12	3.08	3.35	3.29
93	3-Ethylanisole	Ether	10568-38-4	-	0.02	5.78	1.41	1.44	2.34
94	10-Undecenal	Aldehyde	112-45-8	waxy	0.0035	6.15	4.86	3.3	11.6
95	Decanoic acid, methyl ester	Ester	110-42-9	fruity,floral	0.0043	6.22	18.19	12.23	10.17
96	2,4,6-Octatriene, 2,6-dimethyl-	Terpenoids	673-84-7	sweet, floral	0.034	5.5	0.47	1.16	0.49
97	2-Decenal, (E)-	Aldehyde	3913-81-3	waxy,fatty	0.005	4.32	0.51	-	10.31
98	4-Oxodecanal	Aldehyde	43160-78-7	fatty	0.012	5.72	21.37	13.82	11.74
99	Propanoic acid, pentyl ester	Ester	624-54-4	sweet,fruity	0.085	4.2	0.96	1.99	5.99
100	Pentanoic acid, 4-methyl-	Acid	646-07-1	pungent,cheese	0.144	4.74	0.28	1.45	3.85
101	Farnesene epoxide, E-	Terpenoids	83637-40-5	-	0.41	4.01	-	0.38	4.33
102	Butanoic acid, 2-methylpropyl ester	Ester	539-90-2	sweet,fruity	0.0094	4.23	0.21	0.93	3.27
103	2(3H)-Furanone, 5-butyldihydro-4-methyl-, cis-	Ketone	55013-32-6	sweet	0.035	4.04	2.16	1.36	1.18
104	Citral	Terpenoids	5392-40-5	lemon,sweet	0.1	4.12	0.33	0.81	7.81
105	trans-Linalool oxide (furanoid)	Heterocyclic compound	34995-77-2	flowery	0.19	3.85	0.67	0.91	3.02
106	Phenylethyl Alcohol	Alcohol	60-12-8	fruity,rose	0.14	3.31	9.77	11	2.22
107	Decanoic acid, ethyl ester	Ester	110-38-3	sweet,fruity	0.005	3.79	-	0.89	3.82
108	Octanoic acid, hexyl ester	Ester	1117-55-1	fruity,green	0.07	3.33	-	0.33	6.19
109	Fenchol	Terpenoids	1632-73-1	camphor	0.05	3.77	1.33	1.78	4.47
110	2-Propenoic acid, 3-phenyl-, ethyl ester	Ester	103-36-6	sweet	0.165	3.21	-	0.15	1.46
111	Hexanoic acid, 3,7-dimethyl-2,6-octadienyl ester, (E)-	Ester	10032-02-7	rose	0.15	2.51	0.11	-	1.42
112	2H-Pyran-2-one, tetrahydro-6-pentyl-	Ester	705-86-2	creamy	0.066	2.99	2.38	1.53	2.22
113	Acetic acid, 2-phenylethyl ester	Ester	103-45-7	rose,honey	0.24959	3.11	0.08	0.12	0.09
114	3-Hexenoic acid, ethyl ester, (E)-	Ester	26553-46-8	sweet,green	0.25	3.44	-	-	-
115	(E)-.beta.-Farnesene	Terpenoids	18794-84-8	woody,herbal	0.087	3.07	0.16	0.29	3.62
116	2-Heptenal, (E)-	Aldehyde	18829-55-5	pungent,green	0.013	2.83	0.41	0.52	13.77
117	(-)-Carvone	Terpenoids	6485-40-1	sweet,spearmint	0.085	2.55	1.29	1.39	1.32
118	cis-.beta.-Farnesene	Terpenoids	28973-97-9	citrus,green	0.087	2.45	-	0.2	2
119	Furyl hydroxymethyl ketone	Ketone	17678-19-2	-	1	2.42	0.09	0.34	0.37
120	2-Methoxy-4-vinylphenol	Phenol	7786-61-0	spicy,raisin	0.003	1.83	3.12	2.11	6.98
121	Hexanoic acid, 3-hexenyl ester, (Z)-	Ester	31501-11-8	fruity,green	0.781	2.58	0.05	0.07	0.63
122	3-Pentanol, 2-methyl-	Alcohol	565-67-3	-	0.42	2.28	2.33	2.38	2.39
123	3-Undecanone	Ketone	2216-87-7	-	0.0083	2.29	1.4	0.82	1.01
124	Acetic acid, cinnamyl ester	Ester	103-54-8	sweet,floral	0.15	1.84	-	0.02	0.14
125	5-Undecanone	Ketone	33083-83-9	-	0.041	2.87	2.9	2.45	2.34
126	1-Undecanol	Alcohol	112-42-5	fresh,waxy	0.05	1.97	0.68	0.45	0.64
127	1-Butanol, 2-methyl-, propanoate	Ester	2438-20-2	-	0.028	1.54	0.32	0.69	2.74
128	Propanoic acid, 2-methyl-, 2-methylbutyl ester	Ester	2445-69-4	fruity,ethereal	0.014	1.53	4.09	4.27	9.55
129	.beta.-Phenylethyl butyrate	Ester	103-52-6	musty,sweet	0.376	1.29	-	0.07	0.86
130	Benzenemethanethiol	Alcohol	100-53-8	sharp,alliaceous	3.5e-06	67668.9	9321.51	12531.9	17040.9
131	Hotrienol	Alcohol	20053-88-7	hyacinth	0.11	-	15.12	4.7	8.88
132	(+)-3-Carene	Terpenoids	498-15-7	sweet	0.044	0.3	-	-	14.94
133	4-Decenal, (E)-	Aldehyde	65405-70-1	fresh,aldehydic	0.025	-	0.93	0.72	1.76
134	Pyrazine, ethenyl-	Heterocyclic compound	4177-16-6	green	0.7	15.75	0.43	3.57	12.1
135	Pyrazine, trimethyl-	Heterocyclic compound	14667-55-1	nut skin	0.29	11.99	0.03	0.06	8.41
136	3-Penten-2-one, 4-methyl-	Ketone	141-79-7	pungent,vegetable	0.2	0.14	2.85	-	0.06
137	Pyrazine, 2,5-dimethyl-	Heterocyclic compound	123-32-0	cocoa,roasted	1.75	-	0.14	0.06	0.01
138	Propanoic acid, 2-mercapto-, ethyl ester	Ester	19788-49-9	green	0.001	-	31.44	73.83	55.21
139	Pyrazine, 2-ethyl-3-methyl-	Heterocyclic compound	15707-23-0	raw,bread	0.24	-	0.32	0.18	0.07
140	4-Decenoic acid, methyl ester	Ester	1191-02-2	-	0.2	-	0.06	0.39	0.16
141	5-Hydroxymethylfurfural	Aldehyde	67-47-0	fatty,buttery	1000	-	0	0	0
142	6-Methyl-3,5-heptadiene-2-one	Ketone	1604-28-0	-	0.1	-	-	0.03	0.36
Note: FJ, fresh jasmine flowers; BT, tea base; JT, jasmine tea; DF, dried jasmine flowers. “—” indicates unable to calculate

## Sheet: Table S3
Table S3: Summary of rOAV Values for Key Aroma Compounds During Jasmine Tea Scenting Process
N0.	Compounds	Class	CAS	Threshold	Relative Odor activity value (rOAV)
					FJ	BT	JT	DF
1	3-Hexen-1-ol, benzoate, (Z)-	Ester	25152-85-6	0.5	833.81	-	231.25	654.74
2	Benzyl alcohol	Alcohol	100-51-6	0.1	1946.27	7.48	1317.7	636.19
3	Acetic acid, phenylmethyl ester	Ester	140-11-4	0.364	337.27	0.34	2.79	2.75
4	Methyl anthranilate	Ester	134-20-3	0.003	33149.6	-	8584.39	14077
5	Linalool	Terpenoids	78-70-6	0.006	12978.6	124.8	1700.14	791.81
6	.alpha.-Farnesene	Terpenoids	502-61-4	0.087	557.82	-	67.05	434.05
7	3-Hexen-1-ol, acetate, (Z)-	Ester	3681-71-8	0.031	898	0.32	0.67	14.67
8	Benzaldehyde, 3,5-dimethyl-	Aldehyde	5779-95-3	0.2	130.68	-	0.88	-
9	Benzoic acid, 2-hydroxy-, ethyl ester	Ester	118-61-6	0.084	312.26	-	95.33	24.43
10	1-Octen-3-yl-acetate	Ester	2442-10-6	0.09	259.58	6.86	2.64	4.77
11	Cyclohexanol, 5-methyl-2-(1-methylethyl)-, (1.alpha.,2.beta.,5.beta.)-	Terpenoids	3623-52-7	0.6	22.25	0.01	0.24	1.22
12	Pentanoic acid, 3-methylbutyl ester	Ester	2050-09-1	0.1	133.86	0.69	0.45	0.52
13	Benzaldehyde	Aldehyde	100-52-7	0.35	38.4	1.84	12.33	30.53
14	Methyl salicylate	Ester	119-36-8	0.04	309.97	3.65	32.06	4.41
15	Benzeneacetaldehyde, .alpha.-methyl-	Aldehyde	93-53-8	0.3	39.36	-	-	0.44
16	Pyrazine, ethenyl-	Heterocyclic compound	4177-16-6	0.7	15.75	0.43	3.57	12.1
17	3-Hexen-1-ol, (Z)-	Alcohol	928-96-1	0.05	202.38	-	-	4.26
18	Germacrene D	Terpenoids	23986-74-5	0.0012	7872.03	65.87	1117	6002.02
19	Benzoic acid, ethyl ester	Ester	93-89-0	1.43	6.51	0.01	0.07	0.13
Note: FJ, fresh jasmine flowers; BT, tea base; JT, jasmine tea; DF, dried jasmine flowers. “—” indicates unable to calculate
